# Supplementary material for: 1–2 Drinks Per Day Affect Lipoprotein Composition after 3 Weeks—Results from a Cross-Over Pilot Intervention Trial in Healthy Adults Using Nuclear Magnetic Resonance-Measured Lipoproteins and Apolipoproteins
Source: Nutrients. 2022 Nov 27;14(23):5043. doi: 10.3390/nu14235043 (PMC9735490; doi:10.3390/nu14235043)
Supplement: Supplementary file 1 [file nutrients-14-05043-s001.zip]

Archive with 1 entries (1 files):
- nutrients-1901824-supplementary.pdf
